# Supplementary material for: Corneal Aberrations and Thickness in Adults Born Small, Appropriate, or Large for Gestational Age at Term
Source: J Clin Med. 2022 Nov 23;11(23):6903. doi: 10.3390/jcm11236903 (PMC9740638; doi:10.3390/jcm11236903)
Supplement: Supplementary file 1 [file jcm-11-06903-s001.zip]

Archive with 1 entries (1 files):
- jcm-1998702-supplementary.pdf
